# Supplementary material for: Characterization of the Bone Marrow Lymphoid Microenvironment and Discovery of Prognostic Immune-Related Factors in Acute Myeloid Leukemia
Source: Int J Mol Sci. 2024 Dec 4;25(23):13039. doi: 10.3390/ijms252313039 (PMC11641137; doi:10.3390/ijms252313039)
Supplement: Supplementary file 1 [file ijms-25-13039-s001.zip]

Archive with 3 entries (3 files):
- Supplementary Figures - IJMS - Revised.pdf
- Supplementary Methods - IJMS - Revised.pdf
- Supplementary Tables - IJMS - Revised.pdf
